# Supplementary material for: Therapeutic potential of salidroside in type I diabetic erectile dysfunction: Attenuation of oxidative stress and apoptosis via the Nrf2/HO-1 pathway
Source: PLoS One. 2024 Jul 11;19(7):e0306926. doi: 10.1371/journal.pone.0306926 (PMC11238988; doi:10.1371/journal.pone.0306926)
Supplement: S1 Fig — (XLS) [file pone.0306926.s001.xls]

## Sheet: Sheet1
Sham	DM	DM+L	DM+H
0.82345	0.413765	0.534736	0.653335
0.862294	0.392373	0.576438	0.637237
0.842477	0.432837	0.553844	0.673248
