# Supplementary material for: Therapeutic potential of salidroside in type I diabetic erectile dysfunction: Attenuation of oxidative stress and apoptosis via the Nrf2/HO-1 pathway
Source: PLoS One. 2024 Jul 11;19(7):e0306926. doi: 10.1371/journal.pone.0306926 (PMC11238988; doi:10.1371/journal.pone.0306926)
Supplement: S2 Fig — (XLS) [file pone.0306926.s002.xls]

## Sheet: Sheet1
Sham	DM	DM+L	DM+H
0.31164	0.14256	0.202355	0.264823
0.302312	0.12867	0.193414	0.251725
0.298379	0.13228	0.189245	0.249237
