# Supplementary material for: Therapeutic potential of salidroside in type I diabetic erectile dysfunction: Attenuation of oxidative stress and apoptosis via the Nrf2/HO-1 pathway
Source: PLoS One. 2024 Jul 11;19(7):e0306926. doi: 10.1371/journal.pone.0306926 (PMC11238988; doi:10.1371/journal.pone.0306926)
Supplement: S3 Fig — (XLS) [file pone.0306926.s003.xls]

## Sheet: Sheet1
Sham	DM	DM+L	DM+H
30.696	74.094	61.441	41.695
35.283	78.016	59.361	44.848
32.112	75.348	56.128	43.24
