# Supplementary material for: Therapeutic potential of salidroside in type I diabetic erectile dysfunction: Attenuation of oxidative stress and apoptosis via the Nrf2/HO-1 pathway
Source: PLoS One. 2024 Jul 11;19(7):e0306926. doi: 10.1371/journal.pone.0306926 (PMC11238988; doi:10.1371/journal.pone.0306926)
Supplement: S4 Fig — (XLS) [file pone.0306926.s004.xls]

## Sheet: Sheet1
	sham	dmed	low	high
asma	77.021	35.467	43.331	58.77
	78.025	34.869	41.685	53.742
	80.267	39.223	42.765	57.667
enos	54.962	33.495	41.515	45.012
	58.948	29.948	38.432	43.645
	56.876	31.265	38.112	44.678
vwf	84.761	47.617	56.009	69.967
	89.217	45.312	59.954	68732
	88.765	46.265	55.847	71.012
