# Supplementary material for: Therapeutic potential of salidroside in type I diabetic erectile dysfunction: Attenuation of oxidative stress and apoptosis via the Nrf2/HO-1 pathway
Source: PLoS One. 2024 Jul 11;19(7):e0306926. doi: 10.1371/journal.pone.0306926 (PMC11238988; doi:10.1371/journal.pone.0306926)
Supplement: S5 Fig — (XLS) [file pone.0306926.s005.xls]

## Sheet: Sheet1
SOD	Sham	DM	DM+L	DM+H
	90.38	57.2362	63.3735	77.4735
	80.237	50.3264	65.7455	70.7236
	86.1223	54.2385	68.3836	73.2374
MDA	Sham	DM	DM+L	DM+H
	1.83858	5.32935	3.59347	2.47466
	1.68364	5.04648	3.49588	2.63486
	1.49275	4.74648	3.29379	2.34736
