# Supplementary material for: Therapeutic potential of salidroside in type I diabetic erectile dysfunction: Attenuation of oxidative stress and apoptosis via the Nrf2/HO-1 pathway
Source: PLoS One. 2024 Jul 11;19(7):e0306926. doi: 10.1371/journal.pone.0306926 (PMC11238988; doi:10.1371/journal.pone.0306926)
Supplement: S6 Fig — (XLS) [file pone.0306926.s006.xls]

## Sheet: Sheet1
Nrf2	Sham	DM	DM+L	DM+H
	0.863129	0.359001	0.410014	0.767786
	0.848868	0.364404	0.432022	0.755137
	0.884003	0.378002	0.436674	0.743064
HO-1	Sham	DM	DM+L	DM+H
	0.856783	0.498941	0.615053	0.767437
	0.903821	0.495094	0.629537	0.751781
	0.879095	0.475372	0.601405	0.803847
bcl-2	Sham	DM	DM+L	DM+H
	0.868217	0.286365	0.647398	0.760852
	0.850289	0.358959	0.656196	0.745516
	0.877286	0.325822	0.674724	0.730102
Bax	Sham	DM	DM+L	DM+H
	0.384942	0.795473	0.672476	0.59
	0.379751	0.80501	0.691601	0.584459
	0.365954	0.83998	0.651485	0.562179
c-cas3	Sham	DM	DM+L	DM+H
	0.214495	0.865855	0.664901	0.471259
	0.232717	0.84824	0.649534	0.482473
	0.24581	0.829512	0.621314	0.45073
