# Supplementary material for: Therapeutic potential of salidroside in type I diabetic erectile dysfunction: Attenuation of oxidative stress and apoptosis via the Nrf2/HO-1 pathway
Source: PLoS One. 2024 Jul 11;19(7):e0306926. doi: 10.1371/journal.pone.0306926 (PMC11238988; doi:10.1371/journal.pone.0306926)
Supplement: S7 Fig — (XLS) [file pone.0306926.s007.xls]

## Sheet: Sheet1
		0umol/L			100umol/L			200umol/L			400umol/L			600umol/L
figure5C	2h	1	1	1	0.946677	0.936566	0.944665	0.859525	0.867766	0.847615	0.558381	0.481425	0.495958	0.24527	0.239156	0.264642
	4h	1	1	1	0.924786	0.917097	0.922834	0.826119	0.800664	0.812342	0.443837	0.420861	0.408343	0.150596	0.148023	0.172347
	6h	1	1	1	0.911247	0.893455	0.889472	0.808346	0.792535	0.781417	0.336412	0.327363	0.298718	0.0940712	0.0813288	0.0693728
	12h	1	1	1	0.898374	0.884635	0.903535	0.770345	0.763717	0.780231	0.14299	0.131824	0.151232	0.0507377	0.0932832	0.0823765
figure5D	Sham	H2O2	Sal
	1.04448	0.352289	0.61
	1.01921	0.354909	0.670784
	1.06375	0.323308	0.650342
figure5f	Sham	H2O2	Sal
	7357	40908	20645
	6234	37347	18384
	5679	38304	19648
