# Supplementary material for: Therapeutic potential of salidroside in type I diabetic erectile dysfunction: Attenuation of oxidative stress and apoptosis via the Nrf2/HO-1 pathway
Source: PLoS One. 2024 Jul 11;19(7):e0306926. doi: 10.1371/journal.pone.0306926 (PMC11238988; doi:10.1371/journal.pone.0306926)
Supplement: S8 Fig — (XLS) [file pone.0306926.s008.xls]

## Sheet: Sheet1
Nrf2	Sham	H2O2	Sal
	0.900502	0.594557	0.795041
	0.935421	0.60202	0.807666
	0.91312	0.637117	0.755785
HO-1	Sham	H2O2	Sal
	0.950122	0.531984	0.798136
	0.936897	0.513455	0.774226
	0.925286	0.555089	0.754257
bcl-2	Sham	H2O2	Sal
	0.97187	0.216196	0.477789
	0.96431	0.223824	0.440613
	0.946262	0.241897	0.422026
Bax	Sham	H2O2	Sal
	0.327891	1.02101	0.558764
	0.362966	1.02929	0.552488
	0.397292	1.08495	0.611209
c-cas3	Sham	H2O2	Sal
	0.188871	1.01152	0.593178
	0.16532	1.0462	0.537882
	0.158945	0.977359	0.551757
